# Supplementary material for: New Canadian and Provincial Records of Coleoptera Resulting from Annual Canadian Food Inspection Agency Surveillance for Detection of Non-Native, Potentially Invasive Forest Insects
Source: Insects. 2022 Aug 6;13(8):708. doi: 10.3390/insects13080708 (PMC9408973; doi:10.3390/insects13080708)
Supplement: Supplementary file 1 [file insects-13-00708-s001.zip]

Archive with 1 entries (1 files):
- insects-1808477-supplementary.pdf
